# Supplementary material for: Impact of HER2 Status on Pathological Response after Neoadjuvant Chemotherapy in Early Triple-Negative Breast Cancer
Source: Cancers (Basel). 2022 May 19;14(10):2509. doi: 10.3390/cancers14102509 (PMC9139240; doi:10.3390/cancers14102509)
Supplement: Supplementary file 1 [file cancers-14-02509-s001.zip]

Archive with 1 entries (1 files):
- cancers-1675511-supplementary.pdf
